# Supplementary material for: mRNA Deadenylation Is Coupled to Translation Rates by the Differential Activities of Ccr4-Not Nucleases
Source: Mol Cell. 2018 Jun 21;70(6):1089–1100.e8. doi: 10.1016/j.molcel.2018.05.033 (PMC6024076; doi:10.1016/j.molcel.2018.05.033)
Supplement: Table S2. RNA and DNA Sequences Used in This Study, Related to STAR Methods [file mmc2.xlsx]

## Sheet: Oligos
DNA sequences
Name	Sequence	Reference
oJC168	AATTCCCCCCCCCCCCCCCCCCA	Hu et al. 2009
oJC306	GTCTAGCCGCGAGGAAGG	Hu et al. 2009
oJC2379	CTTATCCGAAAAGAAATAACTCGAGTTGAATTGAACGAAGGAATTT	This study
oJC2380	AAATTCCTTCGTTCAATTCAACTCGAGTTATTTCTTTTCGGATAAG	This study
oJC2385	GAATACTAGTATGCCACCAAAGGCTTCCCCAACCGGTGCTTCCTCCGTTTTGAAGGCTAAGGCTCCATCCATCCCAGCTAAGACCGTTGGTAAGACCTTGCCAAAGACCGTTATCACCAAGTTGTCCACCGTTATCACCTTGGGTGCTGCTGGTTTGATCGTTCCATTGTCCATCGGTATCGGTGTTTAACTCGAGCTAA	Presnyak et al. 2015
oJC2386	GAATACTAGTATGCCGCCGAAAGCAAGTCCGACAGGAGCAAGTAGTGTACTGAAAGCAAAAGCACCGAGTATACCGGCAAAAACAGTAGGAAAAACACTGCCGAAAACAGTAATAACAAAACTGAGTACAGTAATAACACTGGGAGCAGCAGGACTGATAGTACCGCTGAGTATAGGAATAGGAGTATAACTCGAGCTAA	Presnyak et al. 2015
oJC2409	TTAGCTCGAGTTAAACACCGATACCGATGGACAATGGAACGATCAAACCAGCAGCACCCAAGGTGATAACGGTGGACAACTTGGTGATAACGGTCTTTGGCAAGGTCTTACCAACGGTCTTAGCTGGGATGGATGGAGCCTTAGCCTTCAAAACGGAGGAAGCACCGGTTGGGGAAGCCTTTGGTGGCATACTAGTATTC	Presnyak et al. 2015
oJC2410	TTAGCTCGAGTTATACTCCTATTCCTATACTCAGCGGTACTATCAGTCCTGCTGCTCCCAGTGTTATTACTGTACTCAGTTTTGTTATTACTGTTTTCGGCAGTGTTTTTCCTACTGTTTTTGCCGGTATACTCGGTGCTTTTGCTTTCAGTACACTACTTGCTCCTGTCGGACTTGCTTTCGGCGGCATACTAGTATTC	Presnyak et al. 2015
oJC2564	CCTGATCCAAACCTTTTTACTCC	Radhakrishnan et al., 2016
oJC3208	GATCCCGCGGTTCGCCGGGATCTAACTAGTATGTCTTTATCTTCAAAGTT	This study
oJC3209	AACTTTGAAGATAAAGACATACTAGTTAGATCCCGGCGAACCGCGGGATC	This study
Ccr4_Nuc_Fwd	GGGGCCCCTGGGATCCAGTAAGAACCTGAAGTTCACGATCATGTC	This study
Ccr4_Nuc_Rev	GAATTCCTGGGGATCCTTATTACTTTTTATCATTGTTAAATTTAGAGC	This study
Pab1_res80_Fwd	GGGGCCCCTGGGATCCGCTTCCTTGTACGTTGGTGAGCTCG	This study
Pab1_Rev	GTCGACCCGGGAATTCCTACTCAGTGAAGCCAG	This study
Pab1ΔC_Rev	GAATTCCTGGGGATCCTTAATCAGCAGCCGTGAATCTTTCAGGC	This study
Pab1ΔPC_Rev	GAATTCCTGGGGATCCTTAACGTTGAGCCAAAGCAACGTAAAGG	This study
Pab1_Mut1_QC	GCTTCCTTGGCTGTTGGTGAGCTCGATCCCTCCGTCACTG	This study
Pab1_Mut2_QC	ATGGGTACTGGTAACGTTGCTATCAAAAACTTGGATCCTG	This study
Pab1_Mut3_QC	AGGCAAACTTTACCAACGTCGCTATTAAGAACCTTGACAC	This study
Pab1_Mut4_QC	ATATCAAGGTGTCAATTTGGCTATTAAAAACTTGCAGGAC	This study
RNA Sequences
Name	Sequence	Reference	Experiment
A30	[6FAM]rArArArArArArArArArArArArArArArArArArArArArArArArArArArArArA	This study	Deadenylation
20mer-A10	[6FAM]rCrArGrCrUrCrCrGrCrArUrCrCrCrUrUrUrCrCrCrArArArArArArArArArA	This study	Deadenylation
23mer-A30	[6FAM]rArArCrUrGrUrUrCrCrUrGrUrArArArUrArCrGrCrCrArGrArArArArArArArArArArArArArArArArArArArArArArArArArArArArArA	This study	Deadenylation
20mer-A60	rGrGrGrArGrGrGrArUrCrCrCrCrCrUrUrUrCrCrCrArArArArArArArArArArArArArArArArArArArArArArArArArArArArArArArArArArArArArArArArArArArArArArArArArArArArArArArArArArArA	This study	Deadenylation
20mer-A30	[6FAM]rCrArGrCrUrCrCrGrCrArUrCrCrCrUrUrUrCrCrCrArArArArArArArArArArArArArArArArArArArArArArArArArArArArArA	Stowell et al. 2016	Deadenylation
UTR hairpin-A30	[6FAM]rUrArGrArUrUrUrGrGrUrCrArArUrArCrUrGrArCrCrArArArUrCrUrArArArArArArArArArArArArArArArArArArArArArArArArArArArArArA	This study	Deadenylation
A12	[6FAM]rArArArArArArArArArArArA	This study	Fluorescence polarization
10mer-A12	[6FAM]rUrUrArUrUrCrArUrUrCrArArArArArArArArArArArA	This study	Fluorescence polarization
A22	[6FAM]rArArArArArArArArArArArArArArArArArArArArArA	This study	Fluorescence polarization
SwitchSENSE_20mer-A5	rCrArGrCrUrCrCrGrCrArUrCrCrCrUrUrUrCrCrCrArArArArAATCAGCGTTCGATGCTTCCGACTAATCAGCCATATCAGCTTACGACTA	This study	SwitchSENSE
SwitchSENSE_20mer-A10	rCrArGrCrUrCrCrGrCrArUrCrCrCrUrUrUrCrCrCrArArArArArArArArArAATCAGCGTTCGATGCTTCCGACTAATCAGCCATATCAGCTTACGACTA	This study	SwitchSENSE
SwitchSENSE_20mer-A15	rCrArGrCrUrCrCrGrCrArUrCrCrCrUrUrUrCrCrCrArArArArArArArArArArArArArArAATCAGCGTTCGATGCTTCCGACTAATCAGCCATATCAGCTTACGACTA	This study	SwitchSENSE
SwitchSENSE_A30	rArArArArArArArArArArArArArArArArArArArArArArArArArArArArArAATCAGCGTTCGATGCTTCCGACTAATCAGCCATATCAGCTTACGACTA	This study	SwitchSENSE
